# Supplementary material for: Cellulose Nanocrystal-Based Emulsion of Thyme Essential Oil: Preparation and Characterisation as Sustainable Crop Protection Tool
Source: Molecules. 2023 Nov 30;28(23):7884. doi: 10.3390/molecules28237884 (PMC10707935; doi:10.3390/molecules28237884)
Supplement: Supplementary file 1 [file molecules-28-07884-s001.zip]

Archive with 1 entries (1 files):
- molecules-2737247-supplementary.pdf
